# Supplementary material for: End-to-End Lip-Reading Open Cloud-Based Speech Architecture
Source: Sensors (Basel). 2022 Apr 12;22(8):2938. doi: 10.3390/s22082938 (PMC9029225; doi:10.3390/s22082938)
Supplement: Supplementary file 1 [file sensors-22-02938-s001.zip]

Archive with 1 entries (1 files):
- sensors-1622271-supplementary.pdf
